# Supplementary material for: tsRNA-04002 alleviates intervertebral disk degeneration by targeting PRKCA to inhibit apoptosis of nucleus pulposus cells
Source: J Orthop Surg Res. 2023 Jun 7;18:413. doi: 10.1186/s13018-023-03878-3 (PMC10249188; doi:10.1186/s13018-023-03878-3)
Supplement: Supplementary file 1 — Additional file 1: Table S1. The information of primer sequence. [file 13018_2023_3878_MOESM1_ESM.xlsx]

## Sheet: Sheet1
	Table S1
	ID	sequence (5' to 3')
	tsrna-00260-RT	GTCGTATCCAGTGCGTGTCGTGGAGTCGGCAATTGCACTGGATACGACTGGGGGC
	tsrna-02230-RT	GTCGTATCCAGTGCGTGTCGTGGAGTCGGCAATTGCACTGGATACGACTGGTGGA
	tsrna-04002-RT	GTCGTATCCAGTGCGTGTCGTGGAGTCGGCAATTGCACTGGATACGACTGGTGGA
	tsrna-04375-RT	GTCGTATCCAGTGCGTGTCGTGGAGTCGGCAATTGCACTGGATACGACTGGAGGG
	tsrna-04861-RT	GTCGTATCCAGTGCGTGTCGTGGAGTCGGCAATTGCACTGGATACGACTGGAGGC
	U6-F	CGATACAGAGAAGATTAGCATGGC
	U6-R	AACGCTTCACGAATTTGCGT
	tsrna-00260-F	ggttcaaatcccggacga
	tsrna-02230-F	caatccccggcatctc
	tsrna-04002-F	cgatccccggcatctc
	tsrna-04375-F	cggttcaaatccgggtg
	tsrna-04861-F	cgagttcaaatctcgctgg
	GAPDH-F	ACAACTTTGGTATCGTGGAAGG
	GAPDH-R	GCCATCACGCCACAGTTTC
	PRKCA-F	ATGTCACAGTACGAGATGCAAAA
	PRKCA-R	GCTTTCATTCTTGGGATCAGGAA
	IL1B-F	GGCCCTAAACAGATGAAGTGC
	IL1B-R	TCGGAGATTCGTAGCTGGAT
	TNF-F	CCTCTCTCTAATCAGCCCTCTG
	TNF-R	GAGGACCTGGGAGTAGATGAG
